# Supplementary material for: Genetic variations in APPL2 are associated with overweight and obesity in a Chinese population with normal glucose tolerance
Source: BMC Med Genet. 2012 Mar 30;13:22. doi: 10.1186/1471-2350-13-22 (PMC3368742; doi:10.1186/1471-2350-13-22)
Supplement: Additional file 2 — Association of rs1107756 in APPL2 with obesity-related measures in all participants. This Microsoft Excel file contains detailed information of association between rs1107756 in APPL2 and obesity-related measures, including BMI, waist circumference, hip circumference and WHR, under a recessive model. [file 1471-2350-13-22-S2.XLS]

## Sheet: Sheet1
Table S1 Association of rs1107756 in APPL2 with obesity-related measures in all participants
rs1107756	CC(n=245)	CT(n=799)	TT(n=704)	p
	Median (nterquartile range)	Median (nterquartile range)	Median (nterquartile range)	CC+CT VS. TT
BMI (kg/m2)	23.335 (21.484, 25.076)	23.191 (21.136, 25.528)	23.422 (21.495, 25.948)	0.036
waist circumference (cm)	77.000 (72.000, 83.000)	78.000 (71.600, 84.000)	79.000 (72.000, 86.000)	0.016
hip circumference (cm)	91.000 (87.000, 95.500)	91.500 (87.000, 96.000)	92.000 (88.000, 97.000)	0.021
WHR	0.844 (0.804, 0.898)	0.851 (0.808, 0.896)	0.856 (0.809, 0.905)	0.151
Abbreviation: BMI, body mass index; WHR, waist to hip ratio
P values were assessed under a recessive model.
Obesity related measures under investigation were log transformed before analysis.
Significant values are indicated in boldface.
