# Supplementary material for: Genetic variations in APPL2 are associated with overweight and obesity in a Chinese population with normal glucose tolerance
Source: BMC Med Genet. 2012 Mar 30;13:22. doi: 10.1186/1471-2350-13-22 (PMC3368742; doi:10.1186/1471-2350-13-22)
Supplement: Additional file 4 — Effect of rs1107756 on obesity-related measures in all participants. This Microsoft Excel file contains detailed information of the differences among three genotypes of rs1107756 for every obesity-related measures using non parametric approach of rank transformation. [file 1471-2350-13-22-S4.XLS]

## Sheet: Sheet1
Table S3 Effect of rs1107756 on obesity-related measures in all participants
rs1107756	CC(n=245)	CT(n=799)	TT(n=704)	p
	Median (interquartile range)	Median (interquartile range)	Median (interquartile range)
BMI (kg/m2)	23.335 (21.484, 25.076)	23.191 (21.136, 25.528)	23.422 (21.495, 25.948)	0.147
waist circumference (cm)	77.000 (72.000, 83.000)	78.000 (71.600, 84.000)	79.000 (72.000, 86.000)	0.033
hip circumference (cm)	91.000 (87.000, 95.500)	91.500 (87.000, 96.000)	92.000 (88.000, 97.000)	0.054
WHR	0.844 (0.804, 0.898)	0.851 (0.808, 0.896)	0.856 (0.809, 0.905)	0.151
Abbreviation: BMI, body mass index; WHR, waist to hip ratio.
P values were assessed by non parametric approach of rank transformation.
Significant values are indicated in boldface.
