# Supplementary material for: Genetic variations in APPL2 are associated with overweight and obesity in a Chinese population with normal glucose tolerance
Source: BMC Med Genet. 2012 Mar 30;13:22. doi: 10.1186/1471-2350-13-22 (PMC3368742; doi:10.1186/1471-2350-13-22)
Supplement: Additional file 5 — Association of rs2272495 in APPL2 with obesity-related measures in 3 subgroups (normal weighted, overweight and obese). This Microsoft Excel file contains detailed information of association between rs2272495 in APPL2 and obesity-related measures, in separate groups (normal weighted, overweight and obese), under a recessive model. [file 1471-2350-13-22-S5.XLS]

## Sheet: Sheet1
Table S4
Association of rs2272495 in APPL2 with obesity-related measures in the normal weighted participants
rs2272495	TT(n=88)	CT(n=416)	CC(n=507)	p
	Median (interquartile range)	Median (interquartile range)	Median (interquartile range)	TT+CT VS. CC
BMI (kg/m2)	21.702 (20.272, 22.909)	21.713 (20.074, 22.769)	21.770 (20.399, 22.837)	0.286
waist circumference (cm)	74.750 (69.000, 79.000)	73.000 (68.000, 78.000)	74.000 (69.000, 78.000)	0.28
hip circumference (cm)	89.000 (85.000, 92.000)	88.000 (85.000, 92.000)	89.000 (86.000, 92.000)	0.167
WHR	0.833 (0.798, 0.874)	0.830 (0.790, 0.865)	0.829 (0.788, 0.875)	0.859
Association of rs2272495 in APPL2 with obesity-related measures in the overweight participants
rs2272495	TT(n=35)	CT(n=232)	CC(n=317)	p
	Median (interquartile range)	Median (interquartile range)	Median (interquartile range)	TT+CT VS. CC
BMI (kg/m2)	25.637 (24.724, 26.638)	25.467 (24.776, 26.570)	25.646 (24.841, 26.699)	0.392
waist circumference (cm)	82.000 (76.000, 88.000)	83.000 (79.000, 89.000)	84.000 (79.000, 89.250)	0.155
hip circumference (cm)	95.000 (91.000, 99.000)	95.250 (93.000, 99.000)	95.900 (93.000, 99.000)	0.922
WHR	0.867 (0.820, 0.902)	0.882 (0.834, 0.922)	0.883 (0.840, 0.933)	0.12
Association of rs2272495 in APPL2 with obesity-related measures in the obese participants
rs2272495	TT(n=8)	CT(n=58)	CC(n=91)	p
	Median (interquartile range)	Median (interquartile range)	Median (interquartile range)	TT+CT VS. CC
BMI (kg/m2)	28.872 (28.388, 31.677)	29.381 (28.412, 31.055)	29.242 (28.516, 30.737)	0.469
waist circumference (cm)	92.000 (86.500, 96.000)	91.750 (87.000, 99.000)	94.000 (88.500, 98.000)	0.635
hip circumference (cm)	98.500 (97.350, 105.500)	102.500 (100.000, 105.000)	102.500 (99.000, 105.000)	0.845
WHR	0.905 (0.882, 0.950)	0.893 (0.859, 0.967)	0.913 (0.867, 0.950)	0.637
Abbreviation: BMI, body mass index; WHR, waist to hip ratio
P values were assessed under a recessive model.
Obesity related measures under investigation were log transformed before analysis.
